# Supplementary material for: Differentially Expressed Gene Pathways in the Conjunctiva of Sjögren Syndrome Keratoconjunctivitis Sicca
Source: Front Immunol. 2021 Jul 19;12:702755. doi: 10.3389/fimmu.2021.702755 (PMC8326832; doi:10.3389/fimmu.2021.702755)
Supplement: Supplementary file 1 [file Table_1.xlsx]

## Sheet: Sheet1
Name	Description	Fold Change	p-Value
BST2	bone marrow stromal cell antigen 2	7.99701	2.95e-07
IFITM1	interferon induced transmembrane protein 1	5.15578	2.88e-07
LAMP3	lysosomal-associated membrane protein 3	4.04506	2.2e-08
CXCL1	chemokine (C-X-C motif) ligand 1 (melanoma growth stimulating activity, alpha)	3.63536	0.001247
IL19	interleukin 19	3.12475	0.008563
CFB	complement factor B	2.95921	0.000149
LY96	lymphocyte antigen 96	2.95703	0.004729
MX1	MX dynamin-like GTPase 1	2.92781	6.89e-10
IL4R	interleukin 4 receptor	2.84982	0.003595
CDKN1A	cyclin-dependent kinase inhibitor 1A (p21, Cip1)	2.833	0.000552
SERPING1	serpin peptidase inhibitor, clade G (C1 inhibitor), member 1	2.58668	0.001379
HLA-DRB3	major histocompatibility complex, class II, DR beta 3	2.5539	0.007654
S100A8	S100 calcium binding protein A8	2.40634	0.005286
IRF7	interferon regulatory factor 7	2.28104	1.29e-09
ICAM1	intercellular adhesion molecule 1	2.26976	0.008703
C4A/B	Complement 4A/B	2.21685	0.006207
TNFAIP3	tumor necrosis factor, alpha-induced protein 3	2.21593	0.007516
CD74	CD74 molecule, major histocompatibility complex, class II invariant chain	2.21036	0.007272
HLA-B	major histocompatibility complex, class I, B	2.18027	0.000132
TAP1	transporter 1, ATP-binding cassette, sub-family B (MDR/TAP)	2.16574	0.000879
PIGR	polymeric immunoglobulin receptor	2.15484	0.000626
STAT1	signal transducer and activator of transcription 1, 91kDa	2.08235	0.003372
S100A9	S100 calcium binding protein A9	2.08108	0.000823
BATF	basic leucine zipper transcription factor, ATF-like	2.06505	0.000478
HLA-DMA	major histocompatibility complex, class II, DM alpha	2.02635	0.006624
HLA-A	major histocompatibility complex, class I, A	2.0251	0.000596
IFI35	interferon-induced protein 35	1.98697	1.39e-08
IL2RG	interleukin 2 receptor, gamma	1.9672	0.002439
B2M	beta-2-microglobulin	1.93726	0.000131
PSMB9	proteasome subunit beta 9	1.93611	0.002016
DUSP4	dual specificity phosphatase 4	1.91069	0.000289
CEACAM1	carcinoembryonic antigen-related cell adhesion molecule 1 (biliary glycoprotein)	1.90952	5.17e-05
TNFSF13B	tumor necrosis factor (ligand) superfamily, member 13b	1.89143	0.003666
IL1R2	interleukin 1 receptor, type II	1.87712	0.002892
IL1R1	interleukin 1 receptor, type I	1.84263	0.00405
CTSC	cathepsin C	1.83383	0.004369
IFIH1	interferon induced with helicase C domain 1	1.78044	6.06e-05
PML	promyelocytic leukemia	1.75181	2.45e-05
MUC1	mucin 1, cell surface associated	1.74605	0.001018
PRDM1	PR domain containing 1, with ZNF domain	1.73581	0.000673
TAP2	transporter 2, ATP-binding cassette, sub-family B (MDR/TAP)	1.72616	0.000889
CFI	complement factor I	1.65723	0.000272
RARRES3	retinoic acid receptor responder (tazarotene induced) 3	1.64064	0.002489
BAX	BCL2-associated X protein	1.63447	0.000112
PSMB8	proteasome subunit beta 8	1.6273	0.000197
TMEM173	transmembrane protein 173	1.62082	0.000246
C2	complement component 2	1.61013	0.004011
XBP1	X-box binding protein 1	1.57985	0.002763
STAT2	signal transducer and activator of transcription 2, 113kDa	1.53471	3.85e-05
KLRAP1	killer cell lectin-like receptor subfamily A pseudogene 1	-1.53118	0.001007
TRAF5	TNF receptor-associated factor 5	-1.53613	0.008684
TGFBI	transforming growth factor, beta-induced, 68kDa	-1.88146	0.001964
CMKLR1	chemerin chemokine-like receptor 1	-7.14587	0.00025
